# Supplementary material for: Projecting Current and Future Habitat Suitability of the Pepper Weevil, Anthonomus eugenii Cano, 1894 (Coleoptera: Curculionidae), in China: Implications for the Pepper Industry
Source: Insects. 2025 Feb 19;16(2):227. doi: 10.3390/insects16020227 (PMC11856192; doi:10.3390/insects16020227)
Supplement: Supplementary file 1 [file insects-16-00227-s001.zip]

Archive with 1 entries (1 files):
- insects-3412457-supplementary.pdf
